# Supplementary material for: Inhibition of Listeria monocytogenes by Phage Lytic Enzymes Displayed on Tailored Bionanoparticles
Source: Foods. 2022 Mar 17;11(6):854. doi: 10.3390/foods11060854 (PMC8951524; doi:10.3390/foods11060854)
Supplement: Supplementary file 1 [file foods-11-00854-s001.zip]

Archive with 1 entries (1 files):
- foods-1612798-supplementary.pdf
